# Supplementary material for: Soil Microbial Legacy Overrides the Responses of a Dominant Grass and Nitrogen-Cycling Functional Microbes in Grassland Soil to Nitrogen Addition
Source: Plants (Basel). 2022 May 13;11(10):1305. doi: 10.3390/plants11101305 (PMC9145027; doi:10.3390/plants11101305)
Supplement: Supplementary file 1 [file plants-11-01305-s001.zip]

Archive with 1 entries (1 files):
- plants-1678393-supplementary.pdf
